# Supplementary material for: Assessment of Open-Angle Glaucoma Peripapillary and Macular Choroidal Thickness Using Swept-Source Optical Coherence Tomography (SS-OCT)
Source: PLoS One. 2016 Jun 16;11(6):e0157333. doi: 10.1371/journal.pone.0157333 (PMC4911141; doi:10.1371/journal.pone.0157333)
Supplement: S1 Table — (XLSX) [file pone.0157333.s001.xlsx]

## Sheet: Sheet1
No.	Gender	Age	Glaucoma	Eye	IOP	Spherical equivalent	Axial length	Central corneal thickness	MD	Disc area	peripapillary CT(PCT)	PCT 12 o/c	PCT 1 o/c	PCT 2 o/c	PCT 3 o/c	PCT 4 o/c	PCT 5 o/c	PCT 6 o/c	PCT 7 o/c	PCT 8 o/c	PCT 9 o/c	PCT 10 o/c	PCT 11 o/c	pRNFLT	pRNFLT 12 o/c	pRNFLT 1 o/c	pRNFLT 2 o/c	pRNFLT 3 o/c	pRNFLT 4 o/c	pRNFLT 5 o/c	pRNFLT 6 o/c	pRNFLT 7 o/c	pRNFLT 8 o/c	pRNFLT 9 o/c	pRNFLT 10 o/c	pRNFLT 11 o/c	GCIPLT	GCIPLT S	GCIPLT SN	GCIPLT IN	GCIPLT I	GCIPLT IT	GCIPLT ST	Macular CT	MCT S	MCT SN	MCT IN	MCT I	MCT IT
31832472	F	50	1	R	13	-6	25.12	521	-6.59	1.44	125.33	151	139	121	120	128	95	91	96	124	138	152	149	62.83	59	44	36	44	62	58	40	85	70	70	105	81	73.83	77	81	73	61	73	78	226.5	305	210	167	212	201
19713223	F	70	1	R	14	0.25	22.75	471	-10.3	1.95	105.67	152	153	105	84	58	52	39	53	83	127	194	168	66.58	106	91	76	60	54	66	46	19	35	43	78	125	65.78	65	77	75	63	62	64	234	190	198	214	270	289
31457958	M	60	1	L	9	-5	24.78	480	-5.34	2.53	102.08	115	97	101	96	91	88	70	72	96	122	134	143	50	48	46	48	34	53	55	60	87	40	40	39	50	45.5	45	50	48	42	49	51	218.17	219	192	195	209	242
28331290	F	65	1	L	16	-4	23.96	597	-14.88	1.99	132	140	113	147	172	146	74	71	97	141	157	158	168	52.25	71	71	39	29	38	61	48	24	51	63	54	78	56.11	63	75	55	41	49	66	225.44	188	185	193	243	285
27717327	M	41	1	L	16	-5.75	24.99	488	-0.29	1.61	97.67	129	130	111	102	87	68	72	82	88	88	103	112	56.92	60	59	44	37	39	55	92	97	32	27	48	93	49	45	46	49	42	58	59	141.17	185	114	89	121	150
41276310	F	44	1	L	9	-0.75	25.9	490	1.4	1.54	124.75	154	164	183	154	115	96	84	79	78	116	125	149	68.75	69	66	47	40	39	64	84	70	67	74	99	106	61.06	68	73	63	49	57	68	171.56	225	165	117	141	172
34256301	F	78	1	L	11	2.75	22.48	567	-3.59	2.02	107.83	132	116	95	68	78	81	73	117	106	147	146	135	72.92	117	81	55	53	66	78	107	29	47	53	80	109	59.44	69	73	67	43	47	70	192.22	241	211	168	162	175
21109081	M	49	1	R	17	0.25	25.99	557	-15.12	1.46	155.67	188	127	212	215	177	65	67	152	84	110	244	227	62.67	83	69	61	57	50	67	53	51	61	50	79	71	57.67	64	62	54	47	59	66	307.89	347	291	252	307	317
32521807	F	56	1	L	18	-4	24.35	515	-3.04	1.47	137.33	160	149	145	145	155	109	121	121	127	128	136	152	70.42	73	79	46	37	39	73	141	129	69	54	63	42	72.06	56	64	75	91	93	65	198	234	186	170	170	189
36231858	M	74	1	R	12	0.5	23.75	561	-4.45	1.63	184	213	216	201	164	168	146	160	182	168	124	228	238	70.17	86	94	84	47	45	70	75	92	64	60	65	60	75.06	68	78	79	77	77	69	260.61	259	296	304	269	218
31533256	M	43	1	R	16	-6	25.15	572	-7.43	1.17	164.08	270	269	184	174	206	122	57	37	72	113	201	234	50.75	79	42	0	0	46	45	67	33	36	47	88	126	60.17	67	65	55	49	59	66	167	192	134	103	158	203
31767491	M	61	1	L	11	-3	24.32	497	-15.6	1.97	80.33	73	87	78	64	63	53	39	86	111	111	110	89	51.17	78	63	52	48	63	62	49	18	45	46	51	39	59.11	54	63	73	57	56	63	207.17	228	162	158	184	233
26557940	F	72	1	R	11	-1	24.3	526	-16.61		91.42	144	128	126	125	110	82	68	60	51	47	63	93	44.08	43	30	34	29	47	48	44	46	55	53	62	38	61.11	69	80	64	51	55	59	111.22	145	95	64	92	131
31934859	M	58	1	R	13	0.75	23.4	531	-8.38	2.11	150.67	179	161	165	163	155	126	101	128	161	156	161	152	65.67	93	82	71	44	48	69	62	48	59	61	66	85	63.56	63	70	68	60	65	68	249.17	288	272	236	210	211
31331359	M	57	1	R	10	-2	24.51	524	-1.14	2.42	118.5	121	134	155	165	120	73	52	85	118	125	150	124	72.83	71	61	64	66	74	70	84	80	41	57	72	134	62.33	62	79	56	49	60	68	226.83	214	179	149	232	299
32884863	F	64	1	R	11	-3.25	23.97	516	-5.35	1.03	75.08	113	97	98	83	78	56	43	52	47	62	76	96	44.67	41	4	0	0	4	43	51	44	41	71	117	120	59.56	64	74	66	54	52	59	64.83	78	74	53	50	58
31477402	F	56	1	L	16	2.5	22.24	593	-6.81	1.42	141.5	197	166	131	120	108	113	90	104	113	204	172	180	79.58	146	136	109	72	49	62	47	33	54	58	79	110	67.78	76	83	83	45	51	80	255.22	282	254	232	195	253
31493079	M	63	1	L	16	-2.75	25.98	518	-9.85	1.85	106.08	144	113	93	90	86	79	77	82	94	132	134	149	56.83	70	90	75	55	54	71	64	31	43	41	43	45	52.22	45	55	55	56	59	55	177.61	243	157	121	138	182
37704436	F	38	1	L	11	-5	25.65	458	-1.7	1.42	155.75	212	229	193	169	125	124	111	99	118	124	170	195	72.17	73	75	55	44	39	94	67	54	48	78	108	131	61.17	69	74	54	48	60	74	215.67	168	177	243	243	250
28785152	M	65	1	R	16	-2.75	25.57	525	2.6	1.41	116.5	122	140	142	92	193	182	138	167	51	62	62	47	85.08	123	94	78	49	54	83	125	113	54	49	73	126	78.33	78	84	79	72	76	81	192.5	175	159	185	249	219
37423744	F	78	1	L	15	-1	21.3	518	-5.93	1.8	141.5	154	153	159	167	161	122	79	110	122	159	158	154	70.58	85	91	62	48	69	92	113	65	58	55	29	80	58.83	60	68	65	50	55	55	247	221	222	239	285	293
38514193	F	44	1	R	16	-5.5	25.85	562	1.57	2.05	148.33	152	167	195	185	163	133	118	100	112	146	157	152	68.92	52	64	58	49	52	77	98	42	64	63	93	115	68	69	74	69	57	64	75	219.5	250	175	185	220	226
31857356	F	59	1	L	13	2	22.45	546	-4.98	2.34	154.67	193	190	170	158	154	155	110	103	114	148	167	194	77.58	110	117	63	50	64	67	96	101	74	63	60	66	75.83	77	85	80	66	72	75	252.83	261	213	190	253	313
42420134	F	51	1	R	14	-4.5	25.92	535	-12.27	1.68	155.25	175	220	206	177	198	130	103	119	115	140	128	152	59.25	53	56	64	51	46	89	71	63	76	53	52	37	62.67	56	65	67	60	67	61	200.17	195	163	185	251	228
27944927	M	63	1	L	11	-1.75	24.28	497	-4.52	2.42	52.42	47	46	46	49	51	52	117	48	39	43	43	48	67.5	52	84	48	42	58	84	92	132	87	47	39	45	64.67	52	59	69	67	74	67	88.33	92	55	68	114	96
36881563	F	66	1	L	12	-0.75	23.25	527	-14.17	2.18	167.17	161	168	195	182	144	155	182	158	155	179	160	167	44.67	52	48	27	27	34	37	49	45	39	50	71	57	74.5	74	66	84	62	59	102	173.67	162	190	187	200	156
14439342	M	60	1	R	12	-5.75	24.52	513	-19.96	1.91	85.58	89	79	98	106	102	84	75	76	78	81	80	79	39.33	48	47	43	35	42	44	50	22	29	52	26	34	57	55	58	52	59	58	60	119	143	100	96	129	119
39473853	M	56	1	L	12	-5.75	25.65	521	-4.31	1.42	95.17	90	61	90	86	57	53	83	108	128	130	134	122	67	84	89	58	42	61	74	53	41	55	54	76	117	60	60	70	59	49	59	63	179.17	208	151	136	159	231
30803899	F	59	1	L	13	0.75	23.44	590	-13.97	1.92	98.25	97	105	101	105	86	67	58	69	122	131	129	109	47.92	43	37	40	30	43	60	64	81	58	45	39	35	57	50	60	61	53	60	58	244	303	241	202	220	237
43196023	F	52	1	L	10	0	24.76	532	-2.41	2.02	144.92	197	165	165	151	103	88	116	117	139	135	167	196	69.83	58	90	61	43	71	107	109	77	41	45	59	77	67.17	65	70	66	65	71	66	215.17	247	185	202	245	181
40473327	M	60	1	R	9	1	23.6	525	-1.45	1.92	130.67	126	145	137	126	108	86	91	130	148	152	162	157	81.5	122	111	100	49	59	97	98	82	61	50	66	83	66.83	62	75	70	58	66	70	217.83	283	212	167	211	192
34739503	M	68	1	L	9	1.5	23.66	524	-3.09	2.18	135.42	127	134	138	150	136	109	76	94	151	197	174	139	65.17	71	74	52	43	44	62	94	126	52	43	53	68	62.5	58	63	61	60	67	66	239.5	273	241	192	215	230
29348044	M	74	1	L	14	4.25	24.1	455	-2.17	2.45	177.42	192	216	233	70	201	164	147	138	177	192	196	203	67.58	73	85	50	45	47	65	100	89	35	37	55	130	62.5	58	59	56	60	75	67	202.67	224	196	170	198	210
40294252	M	43	1	L	7	-5.5	25.75	452	-8.07	2.38	100.67	149	152	138	127	105	80	70	63	62	76	84	102	69	110	108	58	43	62	88	54	43	33	51	81	97	58.17	68	68	49	52	56	61	151.67	192	113	103	122	175
27442166	F	64	1	L	11	-0.25	23.63	557	-0.48	2.21	89	105	104	87	89	70	76	58	54	74	94	123	134	87.67	137	127	109	64	70	95	64	72	68	55	76	115	68.11	68	71	76	63	66	76	156.28	148	150	131	190	181
39242693	M	63	1	R	15	-2	25.04	620	-2.3	1.19	103.58	146	147	148	111	85	69	61	57	71	103	124	121	60.83	61	63	57	43	48	75	84	85	63	44	59	48	53.83	41	48	65	70	65	46	167.72	192	137	132	143	177
27322192	F	74	1	L	13	0.75	23.74	546	-6.47	1.65	99.92	136	114	87	105	120	113	84	57	72	89	86	136	79	80	92	68	54	48	96	125	113	51	43	74	104	62.44	53	61	68	70	72	62	129.17	117	112	119	171	153
31530288	M	76	1	R	13	0.5	24.19	532	-12.62	1.76	56.83	65	59	61	52	54	42	41	49	65	68	62	64	54.75	115	83	52	32	27	42	38	47	44	41	59	77	55.78	60	58	58	47	58	66	135.56	126	114	139	171	144
28179384	F	70	1	R	11	2.25	23.48	518	-1.67	1.5	57.5	46	77	82	77	70	70	64	36	40	42	38	48	72.92	136	86	62	55	54	78	86	45	53	56	75	89	64.28	65	75	81	60	54	62	111.5	71	81	114	151	158
27846667	F	69	1	R	12	-3.25	23.14	523	-11.77	2.14	71.25	57	61	49	49	42	213	40	151	58	41	49	45	58.17	55	90	39	27	43	51	100	86	37	45	67	58	61.72	58	67	64	61	70	64	70.06	52	56	75	74	85
28240798	M	69	1	L	8	-0.5	24.6	474	-14.59	2.12	76.75	98	90	91	91	78	83	45	54	64	64	72	91	44.08	50	83	54	12	37	52	50	28	25	31	41	66	42	38	55	47	43	50	54	142.61	151	88	81	156	186
36988882	M	65	1	L	12	-3	25.86	585	0.44	3	64.92	53	54	60	70	78	86	91	49	46	58	67	67	58.25	55	61	63	48	66	56	55	76	59	55	50	55	58.61	45	51	76	77	66	49	129.94	123	114	109	148	151
29323177	M	49	1	R	14	-5.25	25.45	587	-6.88	2.12	222.17	219	245	216	197	222	220	192	217	251	230	240	217	70.75	58	40	38	30	54	81	90	147	78	68	76	89	73.11	72	84	80	71	69	69	266.56	250	263	272	279	279
17837680	F	50	1	R	13	-3.75	25.55	533	1.16	1.55	140.67	162	154	151	127	127	114	95	116	155	178	154	155	79.33	62	67	50	43	46	83	120	141	91	64	82	103	80	66	83	89	86	87	76	224.17	213	219	225	239	232
29452710	F	67	1	R	15	-5.5	24.98	528	-3.24	1.93	68	63	50	33	62	78	77	69	78	123	80	48	55	75.67	69	63	64	53	62	99	109	88	67	54	82	98	86.61	80	80	88	95	106	82	114.06	171	134	116	66	61
31213451	M	72	1	L	10	-2.75	25.66	539	-5.5	1.36	99.67	103	97	96	102	89	90	81	82	119	113	117	107	53.92	59	68	41	33	32	55	54	25	34	64	74	108	51.72	46	56	59	52	56	52	201.61	151	155	210	257	247
37212610	F	48	1	R	14	-2.5	25.45	508	-0.73	1.86	194.75	196	221	245	217	233	180	150	138	199	152	195	211	77.58	140	113	78	63	50	76	75	29	59	51	83	114	64.67	60	69	79	64	52	67	311.17	334	288	275	299	314
40461146	M	66	1	R	13	0.25	23.45	541	-14.91		78.42	134	113	110	104	84	50	40	38	52	43	61	112	50.5	76	39	38	45	35	73	44	36	48	59	64	49	69.5	72	79	72	64	67	74	165.06	132	77	148	236	212
37218137	F	57	1	L	10	0.25	23.69	526	-10.29	1.6	123.08	111	121	120	129	149	173	167	121	121	98	72	95	69.92	104	110	56	50	56	102	63	46	15	55	77	105	53.56	51	50	49	49	64	70	94.78	88	95	127	91	86
19713223	F	70	1	R	10	0.25	22.75	471	-10.3	1.31	105.67	152	153	105	84	58	52	39	53	83	127	194	168	66.58	106	91	76	60	54	66	46	19	35	43	78	125	65.78	65	77	75	63	62	64	234	190	198	214	270	289
17849164	F	31	1	R	17	-5.25	25.61	525	-1.54	1.73	85.75	97	116	116	121	125	86	74	59	38	55	56	86	76.17	57	73	62	50	53	65	84	69	64	93	155	89	62.28	61	80	79	58	52	56	188.39	204	144	146	180	209
23914265	M	66	1	L	11	1.25	22.77	585	-2.46	1.98	144	192	178	170	137	109	114	103	111	118	143	161	192	82.08	93	102	97	53	80	97	118	86	32	51	63	113	64.17	64	78	61	55	58	69	190.5	181	177	170	203	232
46307226	M	64	1	L	13	1	23.58	514	-4.95	1.99	133.83	124	127	146	180	165	120	100	116	146	154	116	112	63.67	112	87	76	51	45	57	93	49	44	52	52	46	64.5	68	75	65	48	60	71	202	167	168	209	278	232
42851853	F	61	1	L	17	0	23.25	540	-5.98	1.44	71.08	86	94	94	66	63	64	44	48	62	72	84	76	68.67	104	76	69	51	41	59	84	55	45	50	67	123	65.67	71	73	62	57	60	71	166.5	228	124	85	132	190
46296845	M	57	1	L	12	-0.5	23.39	560	-5.85	2.26	213.33	268	245	220	143	183	166	142	212	268	185	271	257	60.33	73	80	45	32	49	59	81	98	51	42	34	80	55.83	47	52	56	54	61	55	297	311	296	303	312	299
42263557	M	28	1	L	16	-5.75	25.98	539	-2.38	2.05	108.25	120	133	137	137	124	119	107	70	54	80	98	120	67.42	81	59	41	30	27	57	78	93	65	67	95	116	62.67	67	72	64	52	55	66	182.33	212	137	134	234	201
41768516	F	63	1	L	14	1	24.52	487	-4.57	2.65	192.83	220	220	231	219	189	146	149	162	170	180	213	215	71.92	109	91	57	53	68	74	76	45	59	57	74	100	70.83	69	78	71	58	59	90	242	284	231	220	249	220
30937723	M	59	1	R	12	0.75	24.22	528	-6.14	2.22	86.33	129	108	100	80	46	50	61	55	61	96	120	130	73.5	131	86	58	53	61	109	83	44	58	53	63	83	72.17	66	76	72	68	74	77	168	206	131	88	150	208
44556471	M	57	1	R	10	-3.5	25.28	507	-5.4	0.94	175.42	219	224	226	186	139	109	117	143	178	191	178	195	51	78	63	23	17	17	68	86	35	46	54	72	53	62.67	68	72	63	45	58	70	217.83	302	230	172	203	162
39755827	F	59	1	R	13	0.25	23.42	496	-11.48	1.86	173.25	194	160	161	139	116	119	105	165	247	223	228	222	69	86	92	101	68	47	81	48	7	28	62	95	113	63.17	67	67	56	56	57	71	230.83	256	301	225	176	201
39126342	F	51	1	R	10	-3.5	25.28	507	-5.4	2.42	122.5	137	120	120	107	78	86	82	100	132	182	171	155	90.33	104	103	90	58	64	91	97	168	89	55	82	83	78	75	83	84	73	76	77	178.33	235	225	188	166	65
43657326	M	30	1	R	14	-5.5	23.86	547	-2.11	2.48	172.67	197	217	195	198	161	168	162	130	148	152	168	176	78.92	73	85	68	44	53	92	102	48	50	76	110	146	60.67	66	72	58	45	55	68	250	259	207	193	256	290
14102619	F	53	1	R	14	-4.5	24.48	486	-3.45	1.44	98.58	126	139	134	104	81	69	71	85	78	95	89	112	56.5	73	50	49	29	38	69	35	56	64	56	64	95	63.5	61	68	67	52	65	68	148.33	170	125	112	158	165
14473328	F	57	1	L	11	-5	24.71	517	0.93	1.68	96.67	126	154	128	104	93	75	68	64	61	88	106	93	69.42	110	84	43	36	29	90	103	77	28	34	78	121	54.17	64	55	48	45	55	58	144.5	177	130	102	139	143
72695681	F	29	1	R	13	-2.75	25.21	534	-1.52	1.2	109.33	149	164	155	135	144	90	61	50	47	74	114	129	73.42	57	56	46	56	49	89	120	69	61	64	104	110	64.28	67	78	73	58	56	65	151.44	177	106	85	137	192
38120769	F	48	1	R	10	-3.5	25.99	537	-10.65	1.05	130.25	167	164	130	145	114	124	97	92	102	132	134	162	51.83	53	35	27	28	32	48	36	52	73	78	95	65	60.89	57	72	77	58	56	56	227.22	204	187	226	252	267
24881623	F	54	1	L	11	-5	25.75	515	-18.18	1.49	95.67	102	116	157	135	95	90	71	51	69	79	88	95	57.33	66	97	57	44	41	56	42	38	55	54	86	52	57.33	62	70	60	44	54	66	134.89	165	114	109	143	126
39391146	M	53	2	L	13	-0.75	23.77	499	-0.01	1.95	149.83	182	173	220	172	110	89	87	111	135	175	177	167	75.58	130	101	62	44	52	79	115	74	52	52	63	83	72.44	74	76	72	67	77	81	215.67	158	167	233	253	260
30969991	M	61	2	L	12	-4	24.58	538	2.08	1.49	217	272	273	279	270	234	162	133	164	178	211	237	191	99.25	133	75	56	46	40	82	172	187	75	67	98	160	82.39	83	83	75	82	94	90	238.22	278	228	189	239	235
15693031	M	55	2	L	17	-5.75	25.64	525	1.52	1.22	157.92	220	203	178	164	168	134	102	124	109	130	168	195	80.25	78	81	24	59	48	84	131	100	69	66	101	122	68.28	64	72	70	67	76	73	183.44	210	150	138	163	207
19653369	F	48	2	R	12	-1	24.94	556	-2.93	1.52	116.67	144	153	134	132	124	119	120	85	96	96	91	106	63.42	110	84	66	42	39	46	80	86	32	29	37	110	47.89	38	42	53	57	60	50	145.33	174	117	98	122	165
19705967	F	77	2	R	12	0.25	24.3	566	-3.73	1.75	112.5	128	106	102	96	89	77	67	115	149	129	138	154	79.17	69	23	23	49	58	91	107	155	123	95	82	75	46	30	18	46	72	67	54	235.89	182	204	243	282	281
35595876	M	53	2	L	13	-4	24.58	525	1.9	1.46	120	140	154	139	134	117	110	87	79	107	108	130	135	85.5	104	83	43	39	36	65	95	144	94	78	112	133	74.83	77	77	79	71	79	78	193.06	156	180	214	240	198
17715937	M	45	2	R	13	-3.75	24.75	550	1.9	1.78	139.17	168	175	190	198	164	112	75	74	115	121	129	149	86.42	94	90	94	56	68	82	111	109	56	51	88	138	73.67	74	82	78	69	75	76	243.89	253	175	184	274	296
39512075	F	54	2	L	14	-6.5	26.5	541	0.5	3.16	97.75	90	134	113	104	94	59	59	56	81	107	154	122	82.5	100	85	61	53	56	84	97	111	56	52	86	149	61.28	65	67	62	57	63	66	145.72	214	143	109	104	115
34597684	M	60	2	L	9	-5.75	25.95	549	-0.54	1.78	116.83	120	155	161	179	155	90	75	87	90	94	97	99	75.58	72	105	61	43	47	49	64	138	81	52	76	119	71.22	67	71	74	74	77	77	157.78	161	111	124	189	197
19461902	F	60	2	L	11	0.75	23.09	488	-0.11	2.43	124.08	126	122	115	157	128	87	65	83	123	166	168	149	78.92	85	108	87	68	64	69	61	115	70	51	78	91	75.33	72	84	77	65	75	79	187.83	164	186	174	189	240
21254587	M	64	2	R	11	-0.25	23.19	554	-1.03	1.51	123.92	129	113	117	113	125	115	113	107	126	134	149	146	88.42	118	93	61	61	52	90	146	116	64	60	80	120	73	72	77	74	68	76	71	197.17	207	183	180	225	215
46342584	F	53	2	L	10	1	23.42	517	1.58	2.49	115.33	134	124	123	103	88	79	83	99	112	141	150	148	108.08	96	123	104	80	89	120	163	157	61	62	98	144	79.17	77	86	82	75	77	78	194.67	234	191	163	171	161
27401158	F	67	2	L	16	0.75	22.23	555	1.3	2.06	102.58	106	97	111	96	85	63	72	90	125	141	124	121	81.42	126	85	67	42	60	63	102	131	61	50	79	111	67.5	64	71	65	61	72	72	203.5	266	175	140	172	237
45889910	M	44	2	R	10	0	24.13	545	1	2.81	140.83	121	134	144	171	181	137	107	89	136	155	162	153	89.83	100	121	66	53	58	85	107	146	80	61	83	118	76.67	72	78	80	76	79	75	266	328	282	224	221	243
17742573	F	67	2	R	18	-2.75	23.85	570	-0.17	1.49	124.92	180	174	140	130	126	94	81	72	84	125	143	150	75.08	72	67	58	60	38	77	95	129	71	51	65	118	59	57	61	59	52	60	65	209.33	277	192	149	201	205
46403751	F	41	2	L	11	-1.25	25.96	487	0.47	1.66	106	119	127	130	129	98	84	84	75	88	107	111	120	85.58	77	95	68	51	50	91	126	131	63	58	83	134	69.67	70	75	70	65	69	69	157.17	194	126	103	177	170
40653464	F	71	2	R	13	3.25	23.08	465	-0.44	1.73	205.58	244	245	213	203	191	166	146	142	195	213	241	268	91.67	141	112	56	41	64	89	127	122	85	68	83	112	68	67	71	67	62	70	71	236.83	250	242	219	263	232
43838404	M	55	2	L	11	-5	25.17	492	-0.12	2.54	112.42	79	80	71	77	96	226	208	160	132	71	74	75	67.92	93	53	20	46	15	57	80	123	66	54	82	126	67	67	69	66	60	67	73	186	215	108	108	158	256
42502795	F	39	2	L	14	-1	23.65	529	-1.2	2.27	184.33	213	210	193	189	188	173	159	136	153	179	211	208	84.67	78	85	68	59	54	76	93	151	74	68	93	117	70	67	77	72	62	70	72	214.17	229	211	179	214	224
36126437	F	52	2	R	11	1.25	23.1	467	1.14	1.75	141.08	145	138	138	151	160	105	97	114	147	170	163	165	90.42	94	94	85	61	61	100	112	115	61	56	100	146	85.61	84	93	98	87	79	85	209.72	254	229	194	176	195
27442166	F	64	2	R	12	-0.5	23.79	556	1.69	2.23	96.25	131	106	127	101	83	79	43	62	78	101	116	128	100.67	102	111	86	58	82	114	142	132	58	65	107	151	72.83	69	78	79	76	76	70	170.61	184	155	161	208	149
40080338	M	58	2	L	11	-1	22.95	503	-6.54	2.25	195.25	220	216	203	177	159	135	150	177	248	200	231	227	56.5	49	66	58	47	60	72	52	65	53	48	54	54	62.39	64	71	72	70	56	54	323.17	306	315	332	338	324
34637498	M	61	2	R	14	0.5	22.7	518	-1.82	2.16	141.25	154	144	107	162	138	137	108	104	146	144	195	156	101.42	151	107	84	60	57	107	120	160	76	52	85	158	79.5	76	83	83	72	79	84	215.67	195	214	219	269	216
32627116	F	50	2	R	12	0	22.98	558	-5.62	2.32	123.92	151	142	107	96	83	80	76	110	142	159	171	170	67.83	74	86	87	44	61	70	80	59	47	41	61	104	51.33	59	64	53	40	48	56	233.5	255	234	223	239	223
15699914	F	52	2	R	14	-5.75	25.32	558	1.75	2.34	124.42	176	190	146	127	130	116	85	80	90	88	113	152	84.75	82	86	73	52	54	101	111	120	71	66	79	122	70.06	61	82	85	74	69	61	176.33	167	147	157	196	188
29323177	M	49	2	L	14	-6	26.91	545	-1.6	2.12	169.17	227	201	183	182	153	120	110	150	179	200	171	154	67.25	52	60	43	61	49	65	100	140	68	51	55	63	102.39	110	122	109	90	100	95	207	168	208	242	242	221
39002802	M	43	2	L	13	-5.75	24.98	530	-1.59	1.43	175.25	194	214	198	189	181	136	116	123	169	188	200	195	90.42	103	89	51	42	46	87	106	180	82	63	92	144	69.67	66	72	74	69	75	74	282.83	268	272	280	293	290
30436105	M	61	2	L	14	0.5	23.47	523	1.31	1.78	141.92	99	91	106	130	130	103	89	133	219	245	200	158	94.83	104	125	92	54	64	92	129	137	56	56	90	139	72.33	73	75	72	65	73	76	253.5	250	258	262	271	269
35534282	M	46	2	R	15	-0.5	22.35	503	-2.01	2	177.25	211	194	188	176	144	123	109	128	166	218	231	239	83.42	90	80	96	60	68	86	131	107	57	59	59	108	71	66	75	73	69	73	70	280.17	324	270	233	282	270
37071523	F	38	2	L	12	-4	24.23	511	-0.76	2.55	119.08	142	155	171	138	113	81	87	82	107	95	118	140	104.42	154	115	73	59	91	90	157	155	65	59	87	148	73	70	76	73	68	76	75	199.5	282	176	158	146	173
39699910	M	42	2	L	13	-5.75	25.47	605	0.86	1.41	235.58	311	334	287	289	245	160	96	122	209	257	230	287	97	118	84	54	60	51	78	126	172	98	69	94	160	85.67	85	90	90	82	90	89	360.83	356	325	324	375	397
19104379	F	54	2	R	13	-2.75	23.95	585	0.06	2.04	93	79	97	94	85	75	70	77	95	112	126	108	98	78.25	65	51	72	46	50	86	126	122	59	62	82	118	76.17	71	78	77	72	80	79	195.17	291	144	142	182	198
45303764	M	40	2	L	12	-2	24.2	544	0.96	2.79	243.42	257	260	256	256	213	190	199	260	266	256	261	247	103.33	103	143	76	59	77	132	161	139	54	55	82	159	66	67	68	65	61	66	69	289	306	277	262	286	282
32556120	M	58	2	L	16	-0.25	23.36	548	2.54	2.74	162.83	138	168	177	174	185	151	103	170	173	204	169	142	89.33	125	110	92	56	57	91	112	134	66	54	64	111	74.33	70	78	77	70	77	74	267.17	253	217	282	322	291
27644049	F	56	2	L	13	0.75	22.58	526	-2.77	2.39	178.75	199	197	164	185	163	141	132	164	210	215	196	179	113.75	118	129	77	66	62	146	177	184	68	66	105	167	78.5	78	81	79	75	80	78	245.5	196	232	259	303	307
43305803	M	76	2	L	10	0.25	23.97	542	1.5	1.94	134.5	141	145	147	145	126	115	86	114	130	160	165	140	95.08	115	108	74	46	49	123	157	111	69	69	85	135	68.33	66	71	63	62	77	71	169.83	222	203	135	137	150
37188546	F	59	2	R	11	-0.25	23.58	522	1.2	1.93	114.92	100	124	131	154	153	112	91	86	105	117	108	98	102.5	103	101	117	77	73	94	140	150	68	60	91	156	72.67	72	75	75	66	70	78	168	160	147	172	186	157
26949950	F	55	2	R	17	-5.5	25.13	575	-0.55	1.6	95.75	111	118	125	101	109	90	80	67	73	91	83	101	75.58	64	86	61	54	67	86	112	121	55	50	61	90	63.5	59	67	63	60	73	59	139.33	126	114	123	177	144
23601398	F	73	2	R	14	2	22.93	525	1.5	1.93	174.17	194	204	255	234	205	210	173	174	80	161	80	120	92	108	105	96	72	73	105	172	92	32	32	61	156	60.33	54	61	59	57	67	64	220.83	192	226	269	247	195
43825617	M	39	2	L	10	-5	26.17	579	-0.11	2.21	142.67	156	162	175	159	110	102	98	119	154	162	154	161	97.75	81	134	62	46	75	93	130	164	75	61	93	159	71.83	67	75	72	67	75	75	237.17	227	199	193	271	281
36284326	M	59	2	R	14	1	23.21	528	0.79	2.03	245.17	262	289	254	274	281	229	176	192	224	248	254	259	79.42	71	71	75	54	51	114	122	103	60	58	71	103	68.5	64	73	71	63	70	70	318.83	348	333	307	329	283
42648071	F	56	2	L	11	-4	24.98	521	2.26	1.82	107	134	119	131	124	100	78	71	81	67	101	130	148	72.33	79	70	31	34	35	77	116	112	63	57	83	111	66.17	69	71	64	59	64	70	165.33	209	122	86	154	212
37710741	F	68	2	R	15	1	23.54	552	1.25	1.69	110.42	111	114	130	124	115	114	118	112	93	85	94	115	83.5	129	78	59	43	47	59	106	135	65	55	83	143	70.83	71	76	69	62	71	76	149.67	186	133	124	134	146
23454408	M	57	2	R	16	-1.25	23.35	582	-1.04	2.37	162.42	195	190	186	183	170	131	105	108	139	169	187	186	92.83	137	100	70	51	52	106	122	122	74	61	103	116	82	84	92	88	77	81	83	228.94	218	220	241	245	231
26789691	M	43	2	R	10	-2	25.98	450	2.5	2.08	223.17	266	258	251	257	299	271	171	140	153	159	212	241	86.42	119	70	43	12	24	42	74	154	141	85	110	163	69.17	55	68	80	83	78	63	315.22	363	306	255	256	331
15571643	F	59	2	R	11	1.25	22.42	548	-1.98	2.46	124.58	135	138	101	102	112	116	91	105	132	147	168	148	99.75	146	122	89	59	65	102	122	140	74	64	88	126	86.44	78	90	96	96	91	79	227.11	282	232	202	181	192
46397779	M	46	2	R	17	-5	25	587	-0.78	1.29	88.42	117	120	119	136	110	77	56	59	57	58	65	87	78.5	81	73	60	42	40	77	90	133	80	62	92	112	61.39	65	74	65	49	59	69	148.94	163	128	120	119	172
36304826	F	72	2	R	10	-3.25	24.98	550	4.8	1.71	162	179	177	178	158	147	148	111	154	175	193	167	157	74.58	94	61	47	50	45	82	141	118	45	40	66	106	65.83	61	64	69	73	73	68	229.56	293	239	208	187	193
31706371	M	64	2	R	12	2.5	22.42	525	-1.98	2.03	131.5	135	138	144	169	132	87	76	101	147	181	146	122	84.5	89	78	70	48	63	93	137	133	58	57	73	115	71.06	60	73	85	84	77	59	194.33	230	221	201	164	173
31210469	M	40	2	R	13	0.25	23.83	536	2.5	1.85	215.58	218	230	231	242	243	204	152	171	235	255	207	199	91.42	83	99	103	41	55	97	129	135	63	57	93	142	72.78	75	78	80	73	72	71	261.67	286	272	269	246	250
46567864	M	50	2	L	10	0	23.24	554	3.25	1.78	156.25	169	209	193	178	153	107	83	92	145	181	181	184	91.83	144	86	56	50	49	93	137	143	62	57	83	142	79	89	90	72	68	79	87	266.39	312	240	213	255	277
39346456	F	47	1	R	10	-5.5	25.98	487	-8.18	1.93	137.08	175	189	146	120	98	113	88	99	121	133	188	175	85.42	142	107	59	50	64	80	56	45	88	77	105	152	66.83	67	74	69	55	64	72	246.5	343	246	167	238	224
33313287	M	59	1	L	14	-5.25	26.19	529	0.72	1.31	93	126	140	146	141	127	93	62	50	51	45	58	77	92.92	144	124	85	75	68	77	118	129	45	56	86	108	62.67	68	67	64	51	58	68	98.33	100	73	67	116	142
27212428	M	54	1	R	15	-5.5	24.53	479	-7.04	2.38	102.33	98	106	134	126	129	115	89	82	73	77	94	105	42.92	66	23	4	20	60	75	35	2	26	38	59	107	56.83	55	56	48	57	59	66	178.83	183	117	130	178	225
31953968	F	61	1	L	12	-6.25	25.46	523	-2.27	2.38	61.08	92	73	55	58	37	49	48	53	63	61	65	79	69.75	97	69	48	14	50	65	83	74	69	68	89	111	63.5	60	66	65	56	69	65	153.5	186	126	124	153	150
35402006	M	70	1	L	11	-2	24.49	486	-5.52	2.01	68.08	88	62	69	64	56	59	54	32	43	53	110	127	55.33	92	92	41	49	47	48	50	48	32	60	46	59	59	64	71	52	47	63	62	141	161	111	88	122	177
31951708	M	57	1	L	12	0	24.16	549	-2.29	2.84	68	67	96	105	91	79	54	39	44	51	53	64	73	65.92	85	73	62	55	68	60	62	73	61	55	52	85	62.33	50	65	69	59	67	64	130.33	138	83	97	154	153
21053917	M	55	1	R	11	0.25	22.31	527	1.54	2.29	240.75	224	246	261	259	243	215	209	229	249	252	286	216	93	87	110	88	61	76	130	171	153	75	47	52	66	72.5	61	61	68	74	81	75	345.67	324	303	345	384	391
20412878	F	54	1	R	11	0.75	22.59	585	0.97	1.65	88.75	126	104	103	106	100	75	67	61	69	69	80	105	124.92	138	147	136	68	74	153	201	165	87	84	112	134	85.67	85	90	89	77	91	82	166.5	208	167	123	149	163
70974489	F	40	1	R	11	-5	23.85	478	-2.1	1.72	244.75	284	226	242	141	177	216	223	280	287	254	299	308	78.42	100	89	59	44	64	99	87	63	67	80	92	97	63.67	64	68	68	53	61	63	294.33	258	275	341	346	290
45076132	F	61	1	R	9	0.75	22.69	542	-0.03	2.01	153.17	163	160	168	163	138	120	108	159	179	170	160	150	77.33	83	72	63	57	69	77	72	48	67	85	119	116	67	70	76	68	54	62	72	198.5	204	184	184	204	218
32455900	F	65	1	R	14	0.5	23.85	473	-0.73	2.32	111.5	144	132	114	97	85	63	72	100	101	121	153	156	95.08	104	80	67	55	73	117	153	121	68	75	103	125	67.83	65	73	70	64	69	66	172.83	261	184	129	129	119
23556809	M	81	1	L	10	2.25	22.95	521	-0.2	2.27	126.5	160	143	113	113	99	105	90	88	128	150	163	166	86.08	117	105	65	64	60	95	122	113	66	63	61	102	66	59	71	72	60	65	69	252.33	267	236	235	283	260
30678699	F	63	1	R	14	0.5	24.44	537	-10.59	1.95	178.17	169	134	123	209	161	191	150	177	188	241	215	180	70.75	106	107	92	95	114	87	27	22	27	26	53	93	43.83	42	41	39	42	47	52	193.5	135	202	186	218	222
39786489	M	45	1	L	16	0.25	22.32	546	0.7	1.93	247.25	246	222	216	231	256	227	215	233	272	275	300	274	69.92	53	59	53	45	70	97	112	103	55	62	69	61	69.17	64	68	66	66	72	69	362.33	351	337	367	363	358
32910250	F	63	1	R	11	1	22.73	521	-0.52	2.55	67.17	52	77	98	83	81	63	47	55	63	63	64	60	111.67	163	139	83	68	78	140	182	125	70	65	84	143	66.33	59	74	62	63	72	68	138.33	184	160	116	104	100
33330439	M	65	1	R	10	-2	25.48	537	-9.7	1.81	119.42	132	136	154	128	125	115	93	93	97	107	128	125	75.67	87	85	76	58	74	88	72	38	52	81	99	98	63.17	65	70	60	57	58	69	167.67	214	159	137	140	147
42045052	M	49	1	R	14	-2.25	24.28	541	-8.83	1.75	137.5	174	179	171	140	129	122	94	96	106	111	154	174	67.92	79	93	71	56	67	115	103	43	37	57	50	44	59	60	63	59	58	56	58	214.17	237	173	170	229	244
17642659	M	62	1	R	16	1.25	24.98	529	-4.41	2.47	54.25	82	72	70	79	63	33	26	21	32	53	46	74	83.83	136	104	84	60	74	104	78	35	51	82	84	114	62.17	60	73	64	57	58	61	61.83	30	58	70	73	86
39480712	F	56	1	L	11	-5.75	25.23	491	-11.19	1.9	87.67	124	128	113	116	83	59	53	41	54	78	95	108	77.83	102	71	77	82	90	66	36	24	24	56	135	171	57.67	60	65	53	48	66	59	97	116	76	62	105	110
22506414	F	71	1	L	10	1	24.65	549	-2.87	1.71	124.08	103	121	109	117	122	129	131	83	106	126	158	184	81.33	88	75	70	80	89	93	68	37	63	87	105	121	66	64	69	65	64	65	69	111.33	125	78	77	110	123
11817570	M	57	1	R	10	-0.5	24.08	562	2.07	2.56	74.5	85	106	80	77	57	41	54	75	76	78	82	83	119.58	158	125	92	87	107	150	169	132	70	77	105	163	75.83	70	82	79	71	79	74	169.83	210	156	144	169	172
26727369	F	55	1	R	11	-5.5	25.76	591	-14.61	1.91	78.17	102	96	87	72	66	73	70	65	57	76	78	96	50.75	53	47	43	42	57	52	37	31	46	70	62	69	60.5	55	67	64	59	62	61	138.17	164	98	88	134	179
41515161	F	51	1	L	9	0	24.16	531	-5.35	2.39	102.42	121	96	107	88	85	74	55	73	121	140	142	127	57.58	57	68	66	48	43	61	57	22	46	48	73	102	62.33	59	71	67	57	57	63	150.17	189	170	126	144	129
34869651	M	58	1	R	17	-6.5	25.98	527	-3.5	1.32	81.58	85	89	91	91	90	76	63	65	75	78	82	94	64.5	41	69	60	49	50	75	91	92	74	57	69	47	64.28	64	78	74	55	60	67	139.33	149	123	120	148	156
37011110	M	47	1	R	14	-6.25	26.21	545	-12.74	1.1	149.58	200	197	181	156	151	154	130	104	104	116	127	175	44.17	34	34	41	52	55	67	32	42	37	42	56	38	50.83	57	60	49	43	53	55	177.56	201	156	139	182	184
32861961	M	63	1	R	11	-6.5	25.44	557	1.97	1.87	85.25	96	83	63	78	92	100	100	88	84	76	76	87	69.83	67	53	16	16	28	82	92	156	83	63	80	102	70.33	63	85	91	70	64	60	129.78	158	117	97	110	134
36287503	F	45	1	R	15	-6.5	26.33	518	-2.22	1.37	149.92	191	184	223	173	158	104	82	81	101	122	188	192	49.58	51	50	40	44	37	52	70	59	37	47	51	57	48.56	55	63	50	37	47	52	164.22	173	136	116	170	214
17849164	F	31	1	R	17	-6.5	25.61	517	-1.54	1.73	85.75	97	116	116	121	125	86	74	59	38	55	56	86	76.17	57	73	62	50	53	65	84	69	64	93	155	89	62.28	61	80	79	58	52	56	188.39	204	144	146	180	209
43225820	F	39	1	L	18	-6	26.15	500	-10.08	2.14	69.5	90	120	103	73	64	60	38	39	44	59	70	74	47.92	67	50	47	40	36	50	34	20	27	40	64	100	55.5	64	57	57	49	54	62	94.33	128	73	53	89	98
37480792	M	49	1	L	12	-5.75	26.45	588	-3.53	1.83	91.25	131	124	144	123	84	51	51	45	57	84	94	107	61.5	92	67	49	40	39	74	76	38	35	52	74	102	63.11	64	69	70	57	62	68	206.72	262	143	123	215	223
38120769	F	48	1	R	10	-3.5	26.12	537	-10.65	1.05	130.25	167	164	130	145	114	124	97	92	102	132	134	162	51.83	53	35	27	28	32	48	36	52	73	78	95	65	60.89	57	72	77	58	56	56	227.22	204	187	226	252	267
36114427	M	59	1	R	16	-6.5	25.78	535	-7.45	1.17	87.75	102	106	119	86	66	60	61	55	80	103	111	104	66	108	39	89	52	41	73	97	42	48	51	66	86	63.72	63	72	76	60	58	66	177.33	243	200	152	164	141
38407923	M	54	1	R	13	-5.25	26.43	558	-1.03	1.82	127.08	150	202	221	188	165	118	92	68	63	70	87	101	70.83	60	67	40	22	32	54	100	150	73	66	77	109	69.83	73	87	79	64	67	61	147	192	127	115	133	142
35824288	M	38	1	L	10	-6.5	25.39	526	-6.04	1.8	117	129	126	110	115	94	87	83	109	142	162	133	114	91.33	105	102	79	63	57	88	121	164	102	71	71	73	68.33	64	68	68	66	78	66	156.33	202	164	133	130	140
41691553	F	52	1	L	13	-0.75	22.49	503	-1.34	2.02	194.17	202	205	198	198	205	182	145	157	198	220	212	208	94.42	157	142	95	77	71	111	95	34	49	69	102	131	69.17	75	75	63	57	59	76	269.67	202	266	301	275	316
31037587	M	33	1	L	14	-6.5	26.47	523	-1.71	2.09	85.83	114	113	98	98	84	71	61	58	62	73	91	107	71.83	76	93	70	57	65	76	55	61	79	73	73	84	58	53	62	60	48	63	62	123.83	154	122	108	123	113
11783653	M	65	1	R	12	-5	25.57	571	-8.48	2.62	84.58	98	131	128	125	105	84	61	49	48	44	63	79	64	85	94	75	45	69	88	79	47	63	54	30	39	62.33	60	62	69	55	65	63	98.33	107	84	70	110	119
30183449	M	67	1	R	10	0.75	22.71	546	-5.11	2.76	116.5	142	131	117	109	95	75	75	98	134	145	136	141	72.25	96	96	76	68	80	79	62	42	64	70	74	60	63.5	58	73	63	58	65	64	204.17	176	202	235	265	193
41520637	M	41	1	R	13	-4.5	24.13	599	-1.41	2.15	65.58	67	59	45	54	55	66	90	87	70	64	63	67	102.25	138	117	117	68	65	114	118	89	75	71	100	155	73.83	75	81	77	62	69	79	138.67	142	99	106	143	192
17215622	M	52	1	R	10	-3	25.13	511	-0.79	2.68	79.92	72	77	99	119	117	78	32	97	80	53	64	71	75.5	112	81	19	3	31	87	121	110	61	61	93	127	67.17	68	68	65	60	70	72	143	147	83	94	146	194
35949620	M	45	1	L	12	-6.25	26.5	520	-9.82	1.13	98.5	141	158	159	153	104	76	55	40	50	70	73	103	49.92	53	45	53	37	37	66	60	34	39	33	67	75	50.83	51	53	54	47	53	62	83.83	103	66	54	75	93
35134310	M	56	1	R	13	-4.25	25.82	525	-8.35	2.29	73.42	64	69	74	87	85	73	52	60	67	72	88	90	59.83	90	59	31	23	68	71	37	22	56	69	89	103	61.5	62	66	61	55	58	67	138.83	175	104	95	125	149
35296511	M	45	1	L	11	-5.75	26.32	555	-3.96	2.7	81.5	85	89	96	104	104	89	66	62	68	79	74	62	88.92	116	85	65	59	59	75	106	140	87	76	90	109	68.67	68	71	74	66	69	64	144.83	152	102	90	172	201
34695658	M	29	1	R	10	-5	25.65	512	-1.64	1.65	183.17	196	183	194	183	177	166	141	175	204	211	192	176	82.5	104	83	66	43	68	85	99	69	72	82	97	122	65	65	69	62	55	64	70	286.17	288	269	255	307	298
34023758	M	64	1	R	11	-0.25	24.78	484	-5.9	2.19	81.42	103	108	107	90	81	47	58	57	74	85	86	81	64.08	102	75	52	51	76	109	83	27	22	62	37	73	59.67	53	63	67	57	60	58	108.33	129	118	91	89	97
36485004	F	64	1	L	8	-1	23.48	490	-13.49	1.76	110.58	124	120	104	111	123	79	67	81	133	118	128	139	66.92	79	101	73	55	71	93	67	26	37	78	78	45	65.5	71	78	63	57	57	67	210.17	255	177	186	204	213
37235411	F	34	1	L	12	-4.5	25.76	546	-11.26	1.71	96.25	101	111	153	95	100	100	73	69	63	81	104	105	72.17	126	114	70	49	66	77	39	25	58	81	85	76	64.5	70	71	63	57	60	66	183.17	179	128	118	183	261
32462023	F	57	1	R	12	-6.25	24.42	477	-1.53	1.45	91.75	132	120	88	103	89	71	61	65	65	65	111	131	75.5	97	77	58	55	53	101	126	76	41	47	66	109	58.17	50	52	53	59	77	58	133.67	208	107	95	114	92
41745119	F	44	1	L	14	-5	25.94	563	-3.8	1.32	105	110	108	115	127	109	82	83	80	91	109	110	136	90.5	122	92	64	59	68	104	84	38	68	98	130	159	66.83	73	77	66	54	58	73	162.83	162	142	138	201	176
42141619	M	59	1	L	17	-6.5	24.67	574	-21.36	1.93	69.75	83	93	81	72	62	50	49	48	60	65	82	92	57.33	73	98	88	54	66	79	41	33	36	50	29	41	56.83	56	54	54	59	60	58	163.67	188	124	104	169	229
41576508	M	59	1	L	14	-0.75	24.16	541	-9.61	1.88	77.17	75	79	84	97	86	78	59	55	65	89	87	72	101.5	202	160	101	73	101	89	67	45	39	70	103	168	75.17	82	87	68	61	67	86	163.17	174	137	143	151	162
16574753	M	72	1	L	12	1.5	24.19	596	0.31	2.46	91.42	104	103	98	100	93	67	61	76	101	108	95	91	88.75	129	129	85	84	75	90	57	46	77	74	84	135	70.33	73	74	67	66	65	77	133.67	142	135	124	119	129
33484374	F	45	1	R	12	-5	26.15	473	-13.2	1.32	130	168	181	180	181	193	141	90	73	78	83	82	110	60.58	76	64	46	53	64	63	57	43	50	51	58	102	55.17	49	60	55	55	57	55	162	175	125	141	181	171
45991712	M	42	1	R	11	-5.5	25.88	499	-4.5	1.62	125.92	171	183	141	140	121	105	76	80	90	106	134	164	92.5	100	83	68	52	69	123	109	64	56	84	137	165	72.17	79	83	70	57	65	79	245	295	184	147	255	292
38353088	M	51	1	R	12	-5.75	25.98	588	-3.63	1.74	124.17	168	148	144	142	113	88	72	75	104	143	150	143	70.25	56	55	62	59	64	82	95	113	88	69	56	44	68.5	62	72	74	62	69	72	245.83	284	201	193	237	234
39011875	M	46	1	R	12	-1.5	24.21	521	-5.25	2.52	60.83	72	62	58	62	58	51	43	56	56	62	75	75	80.58	113	98	78	54	77	94	55	61	80	53	79	125	61.83	56	54	64	63	70	64	196.17	196	149	154	230	238
44213433	F	52	1	L	14	-5	25.41	511	-4.67	1.99	125.92	141	149	140	127	119	110	104	113	120	130	136	122	82.75	112	112	80	71	84	76	56	42	56	79	103	122	69.67	73	83	67	57	64	74	200.17	157	171	200	277	231
34411502	M	58	1	L	9	0.25	23.61	531	1.15	2.26	98.42	100	120	134	136	117	90	60	54	79	92	98	101	92.92	90	106	79	70	74	112	153	167	79	57	60	68	70	59	67	78	74	81	61	180.5	239	154	138	158	177
41538791	M	65	1	R	17	-1.5	24.7	602	-0.74	1.66	119.08	105	93	143	119	112	83	96	112	159	162	124	121	70.67	83	81	66	49	57	85	106	95	60	57	47	62	59	53	65	67	55	57	57	232.83	288	240	220	199	216
40287432	M	65	1	R	18	0.25	23.85	563	-15.8	1.78	143	159	175	189	162	136	105	85	101	140	150	152	162	44.92	32	44	48	34	47	51	68	70	41	35	39	30	54	48	48	51	51	65	61	164	188	174	155	172	146
30411322	M	52	1	R	10	-0.5	24.15	524	-9.82	3.43	96.08	96	74	73	73	53	54	77	98	126	163	147	119	68.83	73	71	97	83	84	66	36	27	50	61	90	88	69.17	68	74	71	64	62	71	299.83	312	259	246	290	339
36857849	F	62	1	L	12	0	23.41	520	-8.24	1.69	82.83	92	87	85	91	77	53	61	80	90	85	93	100	86.75	120	131	89	70	95	99	57	28	62	69	95	126	68.33	72	81	69	59	58	71	226.5	278	199	185	215	207
17645696	F	58	1	R	16	-4	25.41	557	-2.06	1.74	93.08	108	104	100	92	81	78	62	65	77	111	112	127	66.58	91	69	59	37	55	55	54	81	69	63	72	94	59	54	67	58	49	64	62	165.67	208	146	125	171	154
38830453	M	40	1	R	14	-5.25	26.12	504	-10.49	3.04	83.83	98	91	95	79	85	75	55	82	95	84	84	83	69.42	124	119	92	54	65	80	61	13	30	22	58	115	55.17	48	49	52	58	60	64	189.5	211	133	131	211	191
11189530	F	46	1	L	16	-6.25	25.78	488	-1.15	1.2	135.58	132	122	139	109	165	128	115	134	139	166	149	129	78.75	89	82	71	50	55	86	110	84	60	63	84	111	62.83	64	69	66	58	58	62	230.17	265	202	170	218	263
32472532	M	69	1	R	15	-0.5	24.57	499	-5.76	2.1	111.58	118	130	143	147	133	112	96	89	76	93	95	107	61.17	70	59	52	55	54	61	77	76	52	65	47	66	63	54	68	60	52	70	74	159.17	197	140	109	170	176
43476983	F	46	1	L	16	-4.75	24.72	544	-13	1.99	60.92	82	87	79	64	63	60	50	42	44	49	55	56	70.67	112	100	75	60	59	41	28	24	33	78	119	119	63.33	68	74	55	57	57	69	158.67	171	104	109	179	199
28331050	F	75	2	L	15	1.25	22.75	514	-3.31	2.15	146.67	205	142	168	199	177	143	103	112	128	89	134	160	90.25	116	97	90	56	68	93	130	104	59	62	89	119	64.17	62	67	64	60	69	63	191.5	218	161	198	184	191
40712200	M	54	2	R	11	-3.75	25.36	533	0.58	1.37	148.5	177	190	194	181	178	130	93	104	112	123	142	158	99.33	109	83	72	54	54	115	148	145	76	74	121	141	72.67	71	75	74	67	74	75	198.33	222	168	176	218	214
40829285	M	55	2	L	14	-0.5	23.59	546	-0.82	2.26	223.42	257	253	237	198	194	182	175	215	232	224	249	265	89.33	131	117	79	53	65	103	105	116	70	52	68	113	67.17	68	67	64	61	72	71	346	361	315	311	379	350
41702080	F	64	2	L	11	-1	23.52	530	0.23	1.77	91.33	123	103	102	112	97	78	80	77	83	74	69	98	97.58	135	116	74	70	62	108	161	141	57	50	74	123	70.83	70	70	69	67	73	76	116	139	116	101	98	106
29794577	F	49	2	L	12	3.5	22.81	552	0.03	1.58	218.58	308	253	250	206	199	171	162	171	209	179	234	281	91.33	120	115	73	59	59	97	129	120	69	55	84	116	63.33	62	68	64	59	63	64	318.5	295	250	320	361	297
26905626	F	57	2	R	12	1	22.92	563	-0.46	1.81	143.67	178	181	185	178	142	130	87	89	119	129	142	164	112.25	133	123	113	58	81	126	162	164	81	68	93	145	69.67	64	71	73	66	71	73	239.17	305	231	184	201	235
41772180	F	60	2	R	11	0.75	23.13	602	0.78	2.17	151.17	152	160	161	156	137	133	109	132	157	161	190	166	106.83	97	86	87	65	81	118	149	147	91	82	124	155	69.94	58	58	69	82	85	79	302.44	300	276	287	312	296
22414661	F	59	2	L	14	-6.5	25.92	499	1.56	1.72	87.17	128	116	98	101	87	70	54	63	69	71	75	114	93.08	98	104	83	64	55	88	120	103	68	87	132	115	60.5	65	67	61	54	52	64	96.5	94	67	70	111	112
45840751	F	48	2	L	10	-3.5	24.49	549	1.35	1.61	109.83	124	127	136	103	120	93	95	88	101	117	103	111	89.25	108	81	64	55	69	96	109	126	78	65	90	130	67	65	71	68	60	68	70	176.83	204	169	152	181	164
44771458	F	56	2	L	16	1	24.35	605	-0.54	2.46	135.67	165	151	145	130	107	78	75	97	163	191	157	169	93.42	140	126	71	54	63	93	123	114	76	57	73	131	63.67	63	67	69	56	63	64	298.67	325	292	255	295	291
41408597	M	64	2	L	10	0	22.3	470	1.17	1.58	158.92	168	152	173	194	185	172	129	122	143	154	162	153	88.58	98	72	74	60	63	117	127	132	82	59	75	104	76	74	76	78	72	79	77	195.5	231	227	204	181	129
43352450	M	64	2	L	12	-2.5	25.43	541	3.06	1.55	75.83	62	76	91	112	92	67	75	57	75	65	76	62	108.75	144	121	82	71	64	97	139	135	80	79	115	178	78.5	81	84	77	68	76	85	141.67	150	95	88	152	179
34658185	M	46	2	R	11	-6.5	26.48	545	-1.77	1.41	125.17	152	177	157	149	129	111	100	92	81	88	110	156	72.5	46	38	60	57	61	85	111	103	65	68	69	107	60.83	61	68	62	58	61	55	146.67	155	119	128	178	145
39515625	F	49	2	L	11	-4.75	25.82	550	-1.76	2.09	93.92	110	111	105	111	103	116	79	54	66	78	92	102	96	84	74	55	52	50	89	110	178	106	82	138	134	64.5	63	67	66	60	65	66	150	216	141	109	122	119
33132534	F	64	2	R	15	-0.5	24.82	525	0.84	1.91	127.17	156	127	117	130	125	98	76	145	161	92	149	150	87.83	104	97	82	56	61	80	110	151	80	59	69	105	61	55	63	68	61	63	56	187.33	245	171	182	164	201
37523790	M	41	2	L	13	0	23.85	550	3.9	2	74.67	78	75	87	87	74	65	48	60	74	82	87	79	106.17	132	111	96	80	72	97	141	148	82	73	101	141	78.83	80	83	81	72	77	80	204	211	133	119	211	293
35914477	M	47	2	L	14	-4.75	25.96	565	-2.39	1.98	67.25	79	62	59	61	53	47	65	71	76	65	80	89	86.67	111	111	80	57	68	83	105	116	61	62	75	111	63.67	66	68	65	57	62	64	134.83	131	96	94	150	183
38638385	M	36	2	R	12	-4.75	26.49	559	-3.66	1.77	181.08	199	186	277	200	172	112	110	109	139	259	216	194	98.25	126	60	64	62	56	53	118	139	122	89	120	170	68.83	67	70	71	64	74	67	244	292	232	176	230	250
40331175	M	61	2	R	10	-2	24.94	558	1.6	2.24	68.92	83	78	70	91	98	92	49	47	38	46	62	73	88.75	96	91	69	62	66	88	131	112	70	73	87	120	64.17	60	69	63	60	69	64	123.5	154	95	93	110	134
25000061	F	54	2	R	10	-6.5	26.5	487	-0.26	1.81	83.75	107	92	97	93	78	102	103	68	56	40	73	96	82.17	114	92	46	44	52	75	90	102	73	60	86	152	60.67	60	65	61	53	61	64	115.33	159	100	66	86	117
19286930	F	85	2	L	10	2.5	23.26	490	-5.08	1.59	49.17	68	46	56	51	47	46	35	38	45	40	53	65	100.42	110	98	82	75	76	88	142	117	77	87	108	145	73	73	78	73	66	73	75	116.5	127	81	82	115	132
41574843	M	61	2	R	11	-6.5	25.91	597	-2.67	1.68	102.67	54	51	73	81	61	253	211	151	74	115	43	65	78.75	78	65	65	58	48	34	74	114	73	95	120	121	62	61	66	62	56	65	62	70.17	70	56	67	85	77
[truncated: 1 more columns]
